# Supplementary material for: Evaluating PurpleAir Sensors: Do They Accurately Reflect Ambient Air Temperature?
Source: Sensors (Basel). 2025 May 12;25(10):3044. doi: 10.3390/s25103044 (PMC12114826; doi:10.3390/s25103044)
Supplement: Supplementary file 1 [file sensors-25-03044-s001.zip]

Archive with 1 entries (1 files):
- sensors-3562890-supplementary.pdf
